# Supplementary material for: Mitochondria-Related Transcriptome Characterization Associated with the Immune Microenvironment, Therapeutic Response and Survival Prediction in Pancreatic Cancer
Source: Int J Mol Sci. 2023 Feb 7;24(4):3270. doi: 10.3390/ijms24043270 (PMC9966003; doi:10.3390/ijms24043270)
Supplement: Supplementary file 1 [file ijms-24-03270-s001.zip › Rdata.R]

tnDEG<-read.csv(file = "TCGA-GTEx-linhome.csv")
NMGs<-read.csv(file="1930genelist.csv")
rownames(tnDEG)=tnDEG$gene
DEG<-tnDEG[NMGs$gene,]
DEG<-na.omit(DEG)
write.csv(DEG,file = "NMDEG.csv")
survival2828=read.csv(file="survival2828genes.csv")
survival2828<-na.omit(survival2828)

###1.Screening for survival and differential genes between the cancer and the normal tissue
logFC<-read.csv(file="LOGfc1.5.csv")
rownames(survival2828)=survival2828$Genes
survivalgenes<-survival2828[logFC$gene_name,]
logFC["TSPOAP1",]
logFC["FHOD3",]
survivalgenes["TSPOAP1",]
survivalgenes["AK4",]
rownames(survivalgenes)
survivalgenes<-na.omit(survivalgenes)
write.csv(file="118coxgenes.csv",survivalgenes)
rownames(logFC)=logFC$gene_name 
expr_118<-logFC[survivalgenes$Genes,]
codata<-cbind(expr_118,survivalgenes)
codata=na.omit(codata) 
write.csv(codata,file="codata.csv")


#ssGSEA##
{library(stringr)
  TCGA_FPKM=read.csv(file = "TCGA_FPKM.csv",check.names = F)
  group_list=read.csv(file = "grouplist.csv")
  group_list1=group_list[,1]
  group_list2=group_list[,15]
  group_list=as.data.frame(cbind(group_list1,group_list2))
  group_list=group_list[order(group_list$group_list2),] 
  expr=TCGA_FPKM
  rownames(expr)=TCGA_FPKM[,1]
  rownames(group_list)=group_list$group_list1
  expr=expr[,-1]
  expr=expr[,colnames(expr)%in%group_list$group_list1]#178
  group_list=group_list[rownames(group_list)%in%colnames(expr),]#178
  Group = ifelse(str_detect(group_list$group_list2,"low"), "low","high")
  Group = factor(Group,levels = c("low","high"))
  expr03=as.data.frame(t(expr02))
  expr03$group=group_list$group_list1
  write.csv(expr03,file="groupexpr.CSV")
  
  list=match(rownames(group_list),colnames(expr))
  expr02=expr[,list]
  class(group_list)
  class(expr)
  
  
  #ssGSEA-02
  library(stringr)
  library(tinyarray)
  library(GSVA)
  geneset = rio::import("mmc3.xlsx",skip = 2)
  geneset = split(geneset$Metagene,geneset$`Cell type`)
  lapply(geneset[1:3], head)
  expr02=as.matrix(expr02)
  re<- gsva(expr02, geneset, method="ssgsea",
            mx.diff=FALSE, verbose=FALSE)
  library(pheatmap)
  re<- as.data.frame(re)
  
  #an = data.frame(group = Group,
  row.names = colnames(expr_gsva_paixv))
group=as.data.frame(group_list[,-1])
rownames(group)=rownames(group_list)
an=group


p=pheatmap(re,scale = "row",
           show_colnames = F,
           annotation_col = an,
           cluster_cols=F,
           color = colorRampPalette(c("navy", "white", "firebrick3"))(100),
           breaks  = unique(c(seq(-2,2, length=100))))
print(p)
dev.off()
dev.new()
library(reshape2)
ssgsea=as.data.frame(t(re))
ssgsea$group=group_list$group_list2
ssgeesea=melt(ssgsea,id="group")
write.csv(ssgeesea,file="ssGSEA_RESULTS.csv")


}

#cibersort
{
  cibersort=read.csv("cibersort.csv",check.names = F)
  rownames(cibersort)=cibersort[,1]
  expr=cibersort[group_list$group_list1,]
  expr02=expr[,-1]
  rownames(expr02)=expr[,1]
  #painting
  expr02=as.data.frame(t(expr02))
  p=pheatmap(expr02,scale = "row",
             show_colnames = F,
             annotation_col = an,
             cluster_cols=F,
             color = colorRampPalette(c("navy", "white", "firebrick3"))(100),
             breaks  = unique(c(seq(-2,2, length=100))))
  print(p)
  
  
}


#estimate
{
  estimate=read.csv(file = "estimatescore .csv",check.names = F)
  groupsmad4=read.csv("141group_list.csv",check.names = F)
  rownames(groupsmad4)=groupsmad4[,1]
  estimate
  data=estimate[match(rownames(groupsmad4),estimate$ID),]
  groupsmad4$ID=rownames(groupsmad4)
  codata=merge(data,groupsmad4)
  write.csv(codata,file = "estimate141-group.csv")
  codata02=read.csv(file = "estimate141-groupnew.csv")
  codata03=melt(codata02,id="Group")
  write.csv(codata03,file = "codata03.csv")
  
}
library(TCGAbiolinks)
library(tidyverse)

GDCquery_Maf(
  tumor = "PAAD",
  save.csv = TRUE,
  directory = "~/Downloads/TCGA",
  pipelines = "mutect2"
)


##GSEA
{
  library(gggsea)
  library(ggplot2)
  library(GSVA)
  library(enrichplot)
  library('GSEABase')
  library(fgsea)
  library(clusterProfiler)
  deg_level=read.csv(file = "DEG-01.csv")
  alldiff <- deg_level[order(deg_level$logFC,decreasing = T),] #排序
  id <- alldiff$logFC
  names(id) <- alldiff$Tag
  gmtfile <- "h.all.v7.5.1.symbols.gmt"
  hallmark <- read.gmt(gmtfile)
  
  gsea.re1<-clusterProfiler::GSEA(id,TERM2GENE=hallmark,verbose = T)
  g1<-as.data.frame(gsea.re1)
  g1<-subset(g1,p.adjust<0.05)
  g1<-g1[order(g1$NES,decreasing = T),]
  class(gsea.re1)
  options(scipen = 100)
  p=ridgeplot(gsea.re1, 20)
  dev.off()
  dev.new()
  library(clusterProfiler)
  library(org.Hs.eg.db)
  deg=deg_level
  df <- bitr(unique(deg$Tag), fromType = "SYMBOL",
             toType = c( "ENTREZID"),
             OrgDb = org.Hs.eg.db)
  
  deg=merge(deg,df,by.y='SYMBOL',by.x='Tag')
  data_all_sort <- deg %>% 
    arrange(desc(logFC))
  geneList = data_all_sort$logFC #
  names(geneList) <- data_all_sort$ENTREZID #
  head(geneList)
  R.utils::setOption("clusterProfiler.download.method",'auto') #
  kk2 <- gseKEGG(geneList     = geneList,
                 organism     = 'hsa',
                 nPerm        = 10000,
                 minGSSize    = 10,
                 maxGSSize    = 200,
                 pvalueCutoff = 0.05,
                 pAdjustMethod = "none" )
  colnames(kk2@result)
  kegg_result <- as.data.frame(kk2)
  write.csv(kegg_result,file = "kegg_result.csv")
  ego <- gseGO(geneList     =  geneList,
               OrgDb        = org.Hs.eg.db,
               ont          = "BP", pvalueCutoff = 0.05,  pAdjustMethod = "BH")
  gobp_result <- as.data.frame(ego)
  ego <- gseGO(geneList     =  geneList,
               OrgDb        = org.Hs.eg.db,
               ont          = "BP", pvalueCutoff = 0.05,  pAdjustMethod = "BH")
  ego_CC <- gseGO(geneList     =  geneList,
                  OrgDb        = org.Hs.eg.db,
                  ont          = "cc", pvalueCutoff = 0.05,  pAdjustMethod = "BH")
  ego_MF <- gseGO(geneList     =  geneList,
                  OrgDb        = org.Hs.eg.db,
                  ont          = "MF", pvalueCutoff = 0.05,  pAdjustMethod = "BH")
  write.csv(ego,file = "ego_BP02.csv")
  write.csv(ego_CC,file = "ego_CC.csv")
  write.csv(ego_MF,file = "ego_MF.csv")
  
}


##clinical features
{clincal=read.csv(file = "TCGAclinical.csv",check.names = F)
  group=read.csv(file = "11geneqriskgroup.csv",check.names = F)
  group02=group[match(clincal[,1],substring(group[,1],1,12)),][,c(1,15:16)]
  coclinical=cbind(clincal,group02)
  write.csv(coclinical,file = "riskclinical.csv")
  
  
  
}

#TMB
TMB=read.csv(file = "TMB.csv",check.names = F)
TMB_match=TMB[match(group02[,1],TMB$Samlpe),]
TMB_match$risk=group02$Risk
write.csv(TMB_match,file = "TMB_MATCH.csv")


##immune checkpoint

{library(reshape2)
  ICI=read.csv(file = "immune checkpoint.csv",check.names = F)
  rownames(ICI)=ICI[,1]
  ICI=ICI[,-1]
  ICI=as.data.frame(t(ICI))
  ICI_match=group02[match(rownames(ICI),group02[,1]),]
  ICI_match=cbind(ICI,ICI_match)
  ICI_match=na.omit(ICI_match)
  ICI_match_2=ICI_match[,c(1:8,10)]
  ICI_match_3=melt(ICI_match_2,id="Risk")
  write.csv(ICI_match_3,file = "ICI_melt.csv")
  
}

###drugtest
{{
  library(reshape2)
  gem=read.csv(file = "gem.csv",check.names = F)
  rownames(gem)=gem[,1]
  gem_match=group02[match(rownames(gem),group02[,1]),]
  gem_match=cbind(gem,gem_match)
  gem_match=na.omit(gem_match)
  write.csv(gem_match,file = "gem_match.csv")
  
}
  
}
{{
  library(reshape2)
  FU=read.csv(file = "5-FU.csv",check.names = F)
  rownames(FU)=FU[,1]
  FU_match=group02[match(rownames(FU),group02[,1]),]
  FU_match=cbind(FU,FU_match)
  FU_match=na.omit(FU_match)
  write.csv(FU_match,file = "FU_match.csv")
  
}
  
}
{{
  library(reshape2)
  FU=read.csv(file = "pla_ic50.csv",check.names = F)
  rownames(FU)=FU[,1]
  FU_match=group02[match(rownames(FU),group02[,1]),]
  FU_match=cbind(FU,FU_match)
  FU_match=na.omit(FU_match)
  write.csv(FU_match,file = "pla_match.csv")
  
}
  
}
{{
  library(reshape2)
  FU=read.csv(file = "顺铂.csv",check.names = F)
  rownames(FU)=FU[,1]
  FU_match=group02[match(rownames(FU),group02[,1]),]
  FU_match=cbind(FU,FU_match)
  FU_match=na.omit(FU_match)
  write.csv(FU_match,file = "bo_match.csv")
  
}
  
}
{{
  library(reshape2)
  FU=read.csv(file = "Camptothecin.csv",check.names = F)
  rownames(FU)=FU[,1]
  FU_match=group02[match(rownames(FU),group02[,1]),]
  FU_match=cbind(FU,FU_match)
  FU_match=na.omit(FU_match)
  
  
  
}
  
}
